# Supplementary material for: Synergistic Anti-Obesity Effects of Lactiplantibacillus plantarum Q180 and Phaeodactylum tricornutum (CKDB-322) in High-Fat-Diet-Induced Obese Mice
Source: Int J Mol Sci. 2025 Aug 19;26(16):7991. doi: 10.3390/ijms26167991 (PMC12386854; doi:10.3390/ijms26167991)
Supplement: Supplementary file 1 [file ijms-26-07991-s001.zip]

Archive with 1 entries (1 files):
- ijms-3771435-supplementary.pdf
